# Supplementary material for: Seven mitochondrial genomes of tribe Hylurgini (Coleoptera: Curculionidae: Scolytinae) in Eurasia and their phylogenetic analysis
Source: PLoS One. 2024 Nov 5;19(11):e0313448. doi: 10.1371/journal.pone.0313448 (PMC11537409; doi:10.1371/journal.pone.0313448)
Supplement: S2 Table — (XLSX) [file pone.0313448.s002.xlsx]

## Sheet: Sheet1
S2 Table. Base composition of mitochondrial genomes of 37 species.
			all genomes						PCGs
		length	AT-skew	GC-skew	T	C	A	G	T(U)	C	A	G	Total	AT-skew	GC-skew	T-1	C-1	A-1	G-1	A+T	Pos #1	T-2	C-2	A-2	G-2	A+T	Pos #2	T-3	C-3	A-3	G-3	A+T	Pos #3	AT-skew	GC-skew
1	Hylastes attenuatus KX035212	17409	0.0542005	-0.251908	34.9	16.4	38.9	9.8	41.2	15	30.6	13.2	11052	-0.147632	-0.0638298	34.8	14.1	33.2	17.9	68	3684	46.9	19.1	20.4	13.7	67.3	3684	41.9	11.8	38.4	8	80.3	3684	-0.0435866	-0.191919
2	Hylastes brunneus KX035208	15774	0.0258398	-0.207048	37.7	13.7	39.7	9	44.2	12.1	31.9	11.8	11052	-0.161629	-0.0125523	37	12.2	34.3	16.5	71.3	3684	47.9	18	20.5	13.6	68.4	3684	47.8	6.1	41	5.2	88.8	3684	-0.0765766	-0.079646
3	Dendroctonus rufipennis MW487808	16937	0.0854817	-0.19084	33.7	15.6	40	10.6	40.8	15.5	30	13.7	11106	-0.152542	-0.0616438	33.5	14.4	33.6	18.4	67.1	3702	46.6	19.2	20.2	14	66.8	3702	42.2	12.8	36.3	8.8	78.5	3702	-0.0751592	-0.185185
4	Dendroctonus valens OL689184	16547	0.0817439	-0.195489	33.7	15.9	39.7	10.7	41.1	15.2	30.4	13.3	11106	-0.14965	-0.0666667	34.1	14	33.6	18.3	67.7	3702	46.7	19.2	20.3	13.8	67	3702	42.5	12.4	37.4	7.8	79.9	3702	-0.0638298	-0.227723
5	Phloeosinus perlatus MW447510	17054	-0.146515	0.239057	40.3	11.3	30	18.4	37.9	17.4	30.3	14.3	11058	-0.111437	-0.0977918	32.3	16.1	32.6	19	64.9	3686	46.6	19.7	19.5	14.3	66.1	3686	35	16.5	38.9	9.6	73.9	3686	0.052774	-0.264368
6	Polygraphus poligraphus MN528600	15302	0.0285714	-0.17608	34	17.7	36	12.4	40.4	17.1	28.6	13.9	11088	-0.171014	-0.103226	32.7	16.7	31.3	19.3	64	3696	46.5	20.1	19.2	14.2	65.7	3696	42	14.5	35.2	8.3	77.2	3696	-0.0880829	-0.27193
7	Scolytus schevyrewi MK636870	15891	-0.139357	0.256484	37.2	12.9	28.1	21.8	35.1	20	8.1	16.8	11088	-0.625	-0.0869565	29.3	17.4	32.5	20.8	61.8	3696	45.2	20.4	19.6	14.8	64.8	3696	30.9	22.1	32.3	14.7	63.2	3696	0.0221519	-0.201087
8	Scolytus seulensis MK636869	16396	-0.111433	0.207792	38.4	12.2	30.7	18.6	37.3	17.3	30.2	15.2	10998	-0.105185	-0.0646154	30.7	15.9	32.9	20.5	63.6	3666	45.7	19.9	19.7	14.7	65.4	3666	35.6	16.1	37.9	10.5	73.5	3666	0.0312925	-0.210526
9	Ips acuminatus MK988441	19580	0.0484694	-0.231481	37.3	13.3	41.1	8.3	43.1	13	31.8	12.1	11079	-0.150868	-0.0358566	35.3	12.9	33.8	18	69.1	3693	46.9	18.7	20.3	14.1	67.2	3693	47.2	7.4	41.2	4.1	88.4	3693	-0.0678733	-0.286957
10	Ips calligraphus MW589547	19144	0.0555556	-0.163934	35.7	14.2	39.9	10.2	42.9	14.1	30.1	12.9	11139	-0.175342	-0.0444444	35.1	14.2	31.5	19.3	66.6	3713	46.4	19.2	20.6	13.8	67	3713	47.1	8.8	38.4	5.7	85.5	3713	-0.101754	-0.213793
11	Ips sexdentatus KX035215	18579	0.0196592	-0.210084	37.4	14.4	38.9	9.4	43.7	13.3	30.3	12.7	11139	-0.181081	-0.0230769	35.4	13.4	31.2	19.9	66.6	3713	46.4	19.3	19.8	14.4	66.2	3713	49.4	7.1	39.7	3.9	89.1	3713	-0.108866	-0.290909
12	Orthotomicus erosus MZ823388	16753	0.048951	-0.272727	34	18.2	37.5	10.4	40.1	17.3	27.8	14.8	11142	-0.181149	-0.0778816	33	16	31.1	19.9	64.1	3714	45.9	19.8	19.8	14.5	65.7	3714	41.4	16.1	32.4	10	73.8	3714	-0.121951	-0.233716
13	Orthotomicus laricis KX035213	18887	0.0394558	-0.237736	35.3	16.4	38.2	10.1	41.6	14.7	29.5	14.2	11142	-0.170183	-0.017301	34.2	14.2	32.1	19.5	66.3	3714	45.9	18.8	20.1	15.1	66	3714	44.8	11	36.2	7.9	81	3714	-0.106173	-0.164021
14	Pityogenes bidentatus KX035211	18781	0.072	-0.224	34.8	15.3	40.2	9.7	41.6	14	30.7	13.7	10914	-0.150761	-0.0108303	33.5	14	33.3	19.3	66.8	3638	47	18.5	20.4	14	67.4	3638	44.4	9.4	38.5	7.7	82.9	3638	-0.0711701	-0.0994152
15	Dryocoetes autographus KX035207	17055	0.0495315	-0.225296	35.5	15.5	39.2	9.8	41.2	14.1	31.2	13.4	10821	-0.138122	-0.0254545	34.1	14	33	19	67.1	3607	46.1	19	20.7	14.1	66.8	3607	43.5	9.3	40	7.1	83.5	3607	-0.0419162	-0.134146
16	Dryocoetes hectographus MZ766132	16040	0.0497981	-0.229572	35.3	15.8	39	9.9	41.8	13.6	31.4	13.1	11094	-0.142077	-0.0187266	34.5	13.8	32.8	18.9	67.3	3698	46.5	18.6	20.6	14.3	67.1	3698	44.5	8.5	40.9	6.1	85.4	3698	-0.0421546	-0.164384
17	Dryocoetes villosus KX035216	15859	0.0705394	-0.270758	33.6	17.6	38.7	10.1	40.8	14.7	30.5	14.1	11094	-0.14446	-0.0208333	33.3	14.4	32.3	20	65.6	3698	46.3	18.8	20.2	14.7	66.5	3698	42.7	10.7	39.2	7.5	81.9	3698	-0.042735	-0.175824
18	Trypodendron domesticum KX035205	16986	0.0749354	-0.274336	35.8	14.4	41.6	8.2	41.8	13.6	32.2	12.4	10995	-0.12973	-0.0461538	33.7	13.5	34.5	18.3	68.2	3665	46.9	19	20.1	14	67	3665	44.9	8.3	42	4.8	86.9	3665	-0.0333717	-0.267176
19	Trypodendron signatum KX035214	16909	0.0787097	-0.288889	35.7	14.5	41.8	8	41.8	13.5	32.2	12.5	11037	-0.12973	-0.0384615	34.1	13.2	34.3	18.4	68.4	3679	47	18.9	20.1	13.9	67.1	3679	44.3	8.4	42	5.3	86.3	3679	-0.0266512	-0.226277
20	Euwallacea fornicatus MT897842	15745	0.0769231	-0.250965	34.2	16.2	39.9	9.7	40.7	14.8	30.9	13.6	11070	-0.136872	-0.0422535	33.3	14.7	32.4	19.7	65.7	3690	46.9	18.9	20	14.2	66.9	3690	41.8	10.8	40.3	7	82.1	3690	-0.0182704	-0.213483
21	Anisandrus dispar KX035217	16665	0.101928	-0.248175	32.6	17.1	40	10.3	39.5	15	31.5	13.9	11070	-0.112676	-0.0380623	32.6	14.9	33.7	18.8	66.3	3690	46.2	19.1	20.1	14.6	66.3	3690	39.8	11.2	40.7	8.3	80.5	3690	0.0111801	-0.148718
22	Xylosandrus crassiusculus KX035196	16875	0.0632571	-0.245136	34.8	16	39.5	9.7	40.7	14.4	32.1	12.8	10839	-0.118132	-0.0588235	33.1	14.4	33.5	19	66.6	3613	46.6	19.2	20.1	14.1	66.7	3613	42.5	9.7	42.7	5.2	85.2	3613	0.00234742	-0.302013
23	Xylosandrus germanus KX035202	16099	0.0893617	-0.272109	32.1	18.7	38.4	10.7	39	16.8	29.9	14.3	10947	-0.132075	-0.0803859	31.6	16.5	32.2	19.7	63.8	3649	46.5	19.2	19.8	14.5	66.3	3649	38.9	14.9	37.6	8.6	76.5	3649	-0.0169935	-0.268085
24	Xylosandrus morigerus KX035191	16246	0.077135	-0.238095	33.5	16.9	39.1	10.4	40	15.2	31	13.7	10947	-0.126761	-0.0519031	32.7	15	32.3	20	65	3649	46.3	19.3	20.2	14.3	66.5	3649	41.2	11.4	40.5	6.9	81.7	3649	-0.00856793	-0.245902
25	Coptodryas elegans OK539700	15959	0.104478	-0.274809	33	16.7	40.7	9.5	40.3	14.6	32.4	12.7	11058	-0.108666	-0.0695971	32.9	14.3	34.1	18.7	67	3686	46.4	19.3	20.2	14.1	66.6	3686	41.5	10.2	43	5.2	84.5	3686	0.0177515	-0.324675
26	Trypophloeus asperatus KX035204	17039	0.0954357	-0.212996	32.7	16.8	39.6	10.9	41.3	14.4	30.2	14.1	11058	-0.155245	-0.0105263	34.5	14.2	31.5	19.9	66	3686	46.4	18.7	19.9	14.9	66.3	3686	42.9	10.4	39	7.6	81.9	3686	-0.047619	-0.155556
27	Pityophthorus pubescens KX035209	17316	0.146776	-0.261993	31.1	17.1	41.8	10	39.8	15.2	31.4	13.6	10995	-0.117978	-0.0555556	32.9	15.3	32.5	19.3	65.4	3665	46.5	18.8	20.5	14.2	67	3665	39.9	11.7	41.3	7.1	81.2	3665	0.0172414	-0.244681
28	Gnathotrichus materiarius KX035218	16871	0.166163	-0.278107	27.6	21.6	38.6	12.2	34.8	19.9	28.5	16.8	10995	-0.0995261	-0.0844687	29.9	17.8	30	22.3	59.9	3665	44.8	21.5	18.8	14.9	63.6	3665	29.7	20.4	36.7	13.2	66.4	3665	0.105422	-0.214286
29	Cyclorhipidion bodoanus KX035219	15899	0.108966	-0.265455	32.3	17.4	40.2	10.1	39.4	15.4	31.1	14.2	10983	-0.11773	-0.0405405	32.2	15.4	33.1	19.3	65.3	3661	45.7	19.6	20.2	14.5	65.9	3661	40.3	11.1	39.9	8.7	80.2	3661	-0.00498753	-0.121212
30	Dendroctonus valens OP651189	16541	0.0808089	-0.197469	33.7	16	39.6	10.7	41.2	15.1	30.4	13.3	11099	-0.150838	-0.0633803	42	14.1	31	12.9	73	3700	40.7	15	30.6	13.8	71.3	3700	40.9	16.3	29.7	13.1	70.6	3699	-0.15864	-0.108844
31	Hylurgus micklitzi OP651194	15378	0.0243419	-0.196072	38.4	12.7	40.4	8.5	44.1	11.2	33.8	10.9	11096	-0.132221	-0.0135747	43.1	11	34.4	11.5	77.5	3699	43.8	12.7	31.7	11.9	75.5	3699	45.3	10	35.4	9.4	80.7	3698	-0.122677	-0.0309278
32	Hylurgus ligniperda OP651193	16106	0.0626681	-0.238592	35.7	14.7	40.5	9.1	42.6	13.6	31.9	11.9	11124	-0.143624	-0.0666667	40	11.6	35.4	13	75.4	3708	42.4	16	27.1	14.5	69.5	3708	45.4	13.3	33.1	8.2	78.5	3708	-0.156688	-0.237209
33	Tomicus yunnanensis OP651190	16088	0.0671791	-0.206446	36.2	13.5	41.4	8.9	43	12.6	33	11.4	11082	-0.131579	-0.05	40.3	11	35.1	13.6	75.4	3694	44.1	15.8	26.6	13.6	70.7	3694	44.4	11	37.4	7.1	81.8	3694	-0.0855746	-0.21547
34	Tomicus minor OP644291	17956	0.0755012	-0.165119	36.2	12.6	42.2	9	42.9	12.7	33.1	11.4	11104	-0.128947	-0.0539419	41.4	15	28.6	15	70	3702	45	12.9	33.3	8.8	78.3	3701	42.2	10.1	37.2	10.5	79.4	3701	-0.0629723	0.0194175
35	Tomicus piniperda OP651192	15339	0.0396023	-0.169116	37.2	13.2	40.2	9.4	43.4	12.1	32.8	11.7	11138	-0.139108	-0.0168067	43.6	13.3	30.5	12.7	74.1	3713	43.7	12	33.4	10.9	77.1	3713	42.9	11	34.5	11.5	77.4	3712	-0.108527	0.0222222
36	Tomicus brevipilosus OP651191	16390	0.0431632	-0.158094	37.1	13.1	40.4	9.5	43.9	12	32.3	11.8	11130	-0.152231	-0.00840336	41.5	9.4	37.7	11.3	79.2	3710	43.5	14.2	28.8	13.5	72.3	3710	46.8	12.4	30.4	10.4	77.2	3710	-0.212435	-0.0877193
