# Supplementary material for: Seven mitochondrial genomes of tribe Hylurgini (Coleoptera: Curculionidae: Scolytinae) in Eurasia and their phylogenetic analysis
Source: PLoS One. 2024 Nov 5;19(11):e0313448. doi: 10.1371/journal.pone.0313448 (PMC11537409; doi:10.1371/journal.pone.0313448)
Supplement: S3 Table — (XLS) [file pone.0313448.s003.xls]

## Sheet: MatrixOutput
S3 Table. Genetic distance of 37 species of beetles.
	OP651194	OP644291	OP651191	OP651192	OP651190	OP51193	OP651189	KX035191_1_KX035191	KX035196_1_KX035196	KX035202_1_KX035202	KX035204_1_KX035204	KX035205_1_KX035205	KX035207_1_KX035207	KX035208_1_KX035208	KX035209_1_KX035209	KX035211_1_KX035211	KX035212_1_KX035212	KX035213_1_KX035213	KX035214_1_KX035214	KX035215_1_KX035215	KX035216_1_KX035216	KX035217_1_KX035217	KX035218_1_KX035218	KX035219_1_KX035219	MK636869_1_MK636869	MK636870_1_MK636870	MK988441_1_MK988441	MN528600_1_MN528600	MT897842_1_MT897842	MW447510_1_MW447510	MW487808_1_MW487808	MW589547_1_MW589547	MZ766132_1_MZ766132	MZ823388_1_MZ823388	NC_014887_1_NC_014887	OK539700_1_OK539700	OL689184_1_OL689184
OP651194
OP644291	0.29426
OP651191	0.284787	0.179057
OP651192	0.281636	0.172202	0.139455
OP651190	0.281672	0.179476	0.168959	0.157047
OP51193	0.240996	0.311917	0.303554	0.304109	0.300746
OP651189	0.331673	0.327777	0.31938	0.315261	0.319719	0.342314
KX035191_1_KX035191	0.39418	0.385748	0.384987	0.386674	0.377512	0.390696	0.404103
KX035196_1_KX035196	0.378732	0.380766	0.376058	0.373865	0.374177	0.385186	0.406556	0.260805
KX035202_1_KX035202	0.423583	0.413305	0.411322	0.414767	0.401778	0.409679	0.43375	0.196149	0.271997
KX035204_1_KX035204	0.394327	0.397419	0.39632	0.392012	0.390249	0.405064	0.413454	0.401634	0.40007	0.420772
KX035205_1_KX035205	0.368448	0.374353	0.364936	0.368635	0.369789	0.378421	0.399951	0.388969	0.380952	0.41267	0.39235
KX035207_1_KX035207	0.377724	0.377272	0.372388	0.37604	0.374582	0.382916	0.393456	0.279727	0.271098	0.299549	0.384639	0.37569
KX035208_1_KX035208	0.312403	0.286363	0.280192	0.273104	0.27855	0.310552	0.343366	0.385901	0.368621	0.415219	0.384417	0.362555	0.36866
KX035209_1_KX035209	0.388277	0.381304	0.38158	0.380276	0.372309	0.387362	0.405677	0.376713	0.364807	0.398171	0.391469	0.380004	0.370363	0.376477
KX035211_1_KX035211	0.396317	0.382619	0.381909	0.38523	0.386465	0.396879	0.412832	0.379066	0.368329	0.395356	0.397156	0.38351	0.360805	0.379916	0.386477
KX035212_1_KX035212	0.343124	0.321129	0.313043	0.310427	0.309344	0.346361	0.366029	0.407131	0.401457	0.427112	0.425137	0.397085	0.395724	0.255632	0.404677	0.406368
KX035213_1_KX035213	0.397333	0.384893	0.391141	0.383352	0.388397	0.403196	0.42155	0.387174	0.390304	0.410749	0.41833	0.399528	0.378217	0.384353	0.406688	0.291173	0.415831
KX035214_1_KX035214	0.372266	0.36863	0.365209	0.368347	0.367671	0.377039	0.404249	0.386843	0.384156	0.414131	0.39089	0.104533	0.379141	0.361883	0.378084	0.389478	0.396503	0.408732
KX035215_1_KX035215	0.368429	0.372821	0.372334	0.363268	0.371284	0.382804	0.407587	0.378436	0.368969	0.394761	0.396733	0.374611	0.353815	0.364989	0.391241	0.278688	0.401277	0.276811	0.379848
KX035216_1_KX035216	0.389515	0.371931	0.373671	0.372076	0.374834	0.393773	0.40761	0.312799	0.313168	0.343286	0.397131	0.381466	0.290141	0.373538	0.371523	0.365023	0.409788	0.388611	0.385435	0.369564
KX035217_1_KX035217	0.39633	0.401813	0.398758	0.402844	0.398161	0.405001	0.415609	0.261897	0.257038	0.275912	0.412324	0.396862	0.281101	0.38631	0.382483	0.375033	0.413941	0.395562	0.400273	0.379538	0.32123
KX035218_1_KX035218	0.455112	0.440684	0.442287	0.449232	0.436299	0.4451	0.448115	0.422044	0.425008	0.42989	0.441528	0.443888	0.425407	0.44641	0.344283	0.433781	0.440469	0.46294	0.444064	0.44121	0.43087	0.428063
KX035219_1_KX035219	0.404734	0.405239	0.40248	0.399737	0.392469	0.413929	0.419297	0.272809	0.273679	0.284318	0.412174	0.40524	0.298369	0.40138	0.387156	0.398489	0.424784	0.402008	0.399598	0.394941	0.324714	0.276984	0.424649
MK636869_1_MK636869	0.462126	0.45141	0.454262	0.456043	0.439704	0.465252	0.480962	0.447344	0.460122	0.456245	0.471073	0.458728	0.453311	0.456464	0.450279	0.465339	0.481304	0.482335	0.463676	0.468754	0.459562	0.463983	0.480169	0.466122
MK636870_1_MK636870	0.4956	0.490177	0.500466	0.496916	0.478852	0.488995	0.4948	0.47551	0.486222	0.483487	0.493527	0.486375	0.481809	0.490885	0.476329	0.473555	0.502452	0.484365	0.487014	0.485087	0.485606	0.48367	0.485247	0.482232	0.288423
MK988441_1_MK988441	0.360644	0.367647	0.358267	0.363271	0.358616	0.374457	0.396815	0.36429	0.35857	0.392215	0.395293	0.370563	0.345145	0.354059	0.372965	0.27403	0.385152	0.282474	0.373627	0.223748	0.367454	0.369582	0.438729	0.386911	0.466414	0.490617
MN528600_1_MN528600	0.411738	0.410968	0.404202	0.404779	0.400591	0.413159	0.434394	0.399477	0.401475	0.427012	0.43466	0.406807	0.40173	0.401091	0.405406	0.420449	0.411536	0.424179	0.407248	0.40126	0.403347	0.415173	0.446411	0.418271	0.477459	0.480118	0.401581
MT897842_1_MT897842	0.395156	0.390083	0.390019	0.392939	0.389582	0.400946	0.411224	0.282458	0.277459	0.295664	0.403208	0.398174	0.297338	0.383908	0.380149	0.371766	0.414377	0.392762	0.396954	0.375154	0.331827	0.278844	0.433957	0.303722	0.469313	0.488649	0.373448	0.415242
MW447510_1_MW447510	0.41947	0.415023	0.420743	0.410775	0.412952	0.417725	0.437695	0.41262	0.403881	0.422441	0.426875	0.411278	0.406154	0.404749	0.394151	0.42123	0.4317	0.428223	0.41201	0.422948	0.420088	0.417612	0.432557	0.422246	0.455109	0.463737	0.410797	0.416414	0.409968
MW487808_1_MW487808	0.339864	0.327909	0.324428	0.321805	0.323425	0.345149	0.197187	0.405263	0.407952	0.432739	0.416202	0.408715	0.399722	0.350277	0.408562	0.407213	0.370758	0.426122	0.410595	0.411405	0.401461	0.426043	0.451398	0.428224	0.477771	0.485912	0.405969	0.431003	0.413224	0.432387
MW589547_1_MW589547	0.385675	0.386332	0.379813	0.37994	0.383057	0.395389	0.415322	0.379328	0.371371	0.398461	0.39652	0.386124	0.359429	0.380213	0.389004	0.297209	0.406826	0.291513	0.391006	0.239152	0.385776	0.390685	0.443908	0.395893	0.478533	0.493802	0.227182	0.4096	0.38295	0.420573	0.421481
MZ766132_1_MZ766132	0.378088	0.37315	0.376714	0.37878	0.376944	0.384229	0.403246	0.274378	0.269793	0.295835	0.3882	0.367964	0.10393	0.366031	0.366054	0.351843	0.390633	0.36924	0.374311	0.348928	0.283337	0.279335	0.426165	0.293655	0.455318	0.480522	0.344903	0.405568	0.295377	0.403821	0.397841	0.355687
MZ823388_1_MZ823388	0.422859	0.4223	0.40772	0.413788	0.415325	0.424032	0.438855	0.408132	0.392604	0.414861	0.433454	0.415898	0.391494	0.407281	0.415639	0.298536	0.431888	0.287756	0.419277	0.300946	0.406149	0.397288	0.451771	0.418507	0.485018	0.501471	0.296309	0.435788	0.399677	0.427593	0.436731	0.300676	0.387446
NC_014887_1_NC_014887	0.45175	0.458753	0.45921	0.457363	0.452458	0.478924	0.499898	0.447578	0.461744	0.484827	0.479874	0.461511	0.462172	0.450074	0.454933	0.466759	0.495996	0.497807	0.46342	0.4731	0.48177	0.467792	0.52055	0.47221	0.521413	0.548188	0.452852	0.501143	0.459982	0.503864	0.498553	0.4735	0.458866	0.516704
OK539700_1_OK539700	0.392632	0.383744	0.382518	0.388679	0.386244	0.39094	0.410451	0.258079	0.261676	0.275101	0.405678	0.391744	0.276813	0.387531	0.371764	0.377004	0.420038	0.392149	0.384961	0.379787	0.320667	0.265881	0.419612	0.280558	0.462328	0.489888	0.365831	0.40835	0.27977	0.418649	0.419839	0.383252	0.275568	0.402732	0.460431
OL689184_1_OL689184	0.331827	0.325784	0.31864	0.316635	0.317844	0.341709	0.0093044	0.403994	0.40734	0.433423	0.412915	0.401786	0.392137	0.34346	0.404246	0.412844	0.365177	0.421216	0.40587	0.410366	0.408696	0.416408	0.446054	0.419495	0.480379	0.492473	0.39756	0.433941	0.409631	0.437663	0.195931	0.416293	0.401948	0.438525	0.497864	0.408401

## Sheet: Caption
Table. Estimates of Evolutionary Divergence between Sequences
The number of base substitutions per site from between sequences are shown. Analyses were conducted using the Maximum Composite Likelihood model [1]. This analysis involved 37 nucleotide sequences. Codon positions included were 1st+2nd+3rd+Noncoding. All ambiguous positions were removed for each sequence pair (pairwise deletion option). There were a total of 11497 positions in the final dataset. …
1. Tamura K., Nei M., and Kumar S. (2004). Prospects for inferring very large phylogenies by using the neighbor-joining method. Proceedings of the National Academy of Sciences (USA) 101:11030-11035.
2. Tamura K., Stecher G., and Kumar S. (2021). MEGA 11: Molecular Evolutionary Genetics Analysis Version 11. Molecular Biology and Evolution https://doi.org/10.1093/molbev/msab120.
Disclaimer: Although utmost care has been taken to ensure the correctness of the caption, the caption text is provided "as is" without any warranty of any kind. Authors advise the user to carefully check the caption prior to its use for any purpose and report any errors or problems to the authors immediately (www.megasoftware.net). In no event shall the authors and their employers be liable for a…
