# Supplementary material for: Seven mitochondrial genomes of tribe Hylurgini (Coleoptera: Curculionidae: Scolytinae) in Eurasia and their phylogenetic analysis
Source: PLoS One. 2024 Nov 5;19(11):e0313448. doi: 10.1371/journal.pone.0313448 (PMC11537409; doi:10.1371/journal.pone.0313448)
Supplement: S11 Table — (XLSX) [file pone.0313448.s011.xlsx]

## Sheet: dNdS_Boxplot
S11 Table. The data of dN, dS and dN/dS Boxplot.
gene	dN/dS	dN	dS
ATP6	0.115661	0.2107	1.8217
ATP6	0.0495664	0.1766	3.5629
ATP6	0.025731	0.0895	3.4783
ATP6	0.0664461	0.1667	2.5088
ATP6	0.0462305	0.1411	3.0521
ATP6	0.0466021	0.1353	2.9033
ATP6	0.101093	0.1618	1.6005
ATP6	0.0563151	0.1697	3.0134
ATP6	0.0443248	0.1539	3.4721
ATP6	0.0383333	0.0644	1.68
ATP6	0.0788469	0.157	1.9912
ATP6	0.04543	0.1599	3.5197
ATP6	0.0508413	0.168	3.3044
ATP6	0.0358885	0.0515	1.435
ATP6	0.0186383	0.0602	3.2299
ATP6	0.044675	0.1675	3.7493
ATP6	0.0459314	0.1642	3.5749
ATP6	0.0435785	0.1475	3.3847
ATP6	0.0315649	0.0661	2.0941
ATP6	0.0425606	0.0611	1.4356
ATP6	0.0369999	0.059	1.5946
ATP8	0.400102	0.5509	1.3769
ATP8	0.370283	0.4249	1.1475
ATP8	0.333388	0.4043	1.2127
ATP8	0.218757	0.4973	2.2733
ATP8	0.293879	0.5209	1.7725
ATP8	0.274027	0.481	1.7553
ATP8	0.258178	0.6156	2.3844
ATP8	0.224142	0.5136	2.2914
ATP8	0.252676	0.5523	2.1858
ATP8	0.102921	0.204	1.9821
ATP8	0.179852	0.4149	2.3069
ATP8	0.14645	0.4891	3.3397
ATP8	0.213475	0.4214	1.974
ATP8	0.0755901	0.1265	1.6735
ATP8	0.0946954	0.2019	2.1321
ATP8	0.179294	0.4281	2.3877
ATP8	0.314957	0.5039	1.5999
ATP8	0.242131	0.5277	2.1794
ATP8	0.0705464	0.0971	1.3764
ATP8	0.168148	0.2403	1.4291
ATP8	0.142232	0.1528	1.0743
COI	0.0143101	0.0603	4.2138
COI	0.0135403	0.056	4.1358
COI	0.0103856	0.0422	4.0633
COI	0.0123689	0.0514	4.1556
COI	0.0135826	0.0555	4.0861
COI	0.0131599	0.0523	3.9742
COI	0.0138645	0.0577	4.1617
COI	0.0155395	0.0636	4.0928
COI	0.0145156	0.0579	3.9888
COI	0.00473804	0.019	4.0101
COI	0.0122486	0.0506	4.1311
COI	0.0135298	0.0549	4.0577
COI	0.012905	0.0509	3.9442
COI	0.00215598	0.0086	3.9889
COI	0.011496	0.0225	1.9572
COI	0.0116099	0.0486	4.1861
COI	0.0136637	0.0563	4.1204
COI	0.0131174	0.0528	4.0252
COI	0.00333325	0.0135	4.0501
COI	0.00584089	0.0237	4.0576
COI	0.00593731	0.0136	2.2906
COII	0.028701	0.1025	3.5713
COII	0.0287147	0.1008	3.5104
COII	0.0166957	0.0556	3.3302
COII	0.0341313	0.1209	3.5422
COII	0.0255336	0.0859	3.3642
COII	0.0274488	0.0897	3.2679
COII	0.0342322	0.1225	3.5785
COII	0.0275189	0.0942	3.4231
COII	0.0308226	0.103	3.3417
COII	0.0136868	0.0461	3.3682
COII	0.0328035	0.1164	3.5484
COII	0.0254894	0.0862	3.3818
COII	0.0258864	0.0852	3.2913
COII	0.00862928	0.0329	3.8126
COII	0.0147112	0.0445	3.0249
COII	0.0318892	0.1135	3.5592
COII	0.0262205	0.0891	3.3981
COII	0.0276193	0.0915	3.3129
COII	0.0131618	0.044	3.343
COII	0.015889	0.0362	2.2783
COII	0.0219106	0.035	1.5974
COIII	0.0817048	0.1526	1.8677
COIII	0.0449311	0.1623	3.6122
COIII	0.0253021	0.0892	3.5254
COIII	0.0530246	0.1413	2.6648
COIII	0.0376987	0.1359	3.6049
COIII	0.0377058	0.1303	3.4557
COIII	0.0369284	0.136	3.6828
COIII	0.0410252	0.1479	3.6051
COIII	0.0418091	0.1443	3.4514
COIII	0.0246178	0.0744	3.0222
COIII	0.0367276	0.1345	3.6621
COIII	0.0400593	0.1433	3.5772
COIII	0.039459	0.1345	3.4086
COIII	0.0320398	0.0393	1.2266
COIII	0.0190847	0.0671	3.5159
COIII	0.0376222	0.1393	3.7026
COIII	0.0374614	0.136	3.6304
COIII	0.0368183	0.1284	3.4874
COIII	0.0164278	0.0588	3.5793
COIII	0.019156	0.0685	3.5759
COIII	0.0118658	0.0421	3.548
Cytb	0.0397615	0.1607	4.0416
Cytb	0.0363988	0.143	3.9287
Cytb	0.0275025	0.1074	3.9051
Cytb	0.0326929	0.1278	3.9091
Cytb	0.0368605	0.1431	3.8822
Cytb	0.0354547	0.1317	3.7146
Cytb	0.0501596	0.1477	2.9446
Cytb	0.091233	0.1613	1.768
Cytb	0.0339558	0.1302	3.8344
Cytb	0.0317602	0.0675	2.1253
Cytb	0.0471399	0.1368	2.902
Cytb	0.0726636	0.1639	2.2556
Cytb	0.0344891	0.1312	3.8041
Cytb	0.0242983	0.0432	1.7779
Cytb	0.0221925	0.0696	3.1362
Cytb	0.036906	0.1471	3.9858
Cytb	0.0850695	0.1572	1.8479
Cytb	0.0358253	0.1371	3.8269
Cytb	0.0158864	0.0604	3.802
Cytb	0.0180081	0.0703	3.9038
Cytb	0.0206973	0.065	3.1405
ND1	0.0821829	0.203	2.4701
ND1	0.0787667	0.1916	2.4325
ND1	0.0382475	0.1388	3.629
ND1	0.0457667	0.1666	3.6402
ND1	0.0909256	0.2001	2.2007
ND1	0.0496444	0.1766	3.5573
ND1	0.0472088	0.1726	3.6561
ND1	0.0932322	0.1868	2.0036
ND1	0.0671038	0.1709	2.5468
ND1	0.0358744	0.0768	2.1408
ND1	0.0469534	0.1713	3.6483
ND1	0.110173	0.1971	1.789
ND1	0.050195	0.1789	3.5641
ND1	0.0238464	0.0354	1.4845
ND1	0.0270941	0.0633	2.3363
ND1	0.0467658	0.1673	3.5774
ND1	0.102032	0.1948	1.9092
ND1	0.0484288	0.1686	3.4814
ND1	0.0170777	0.059	3.4548
ND1	0.0382091	0.0681	1.7823
ND1	0.0122705	0.0425	3.4636
ND2	0.249108	0.4257	1.7089
ND2	0.172765	0.3584	2.0745
ND2	0.0916202	0.2413	2.6337
ND2	0.0754407	0.3629	4.8104
ND2	0.201756	0.3446	1.708
ND2	0.124335	0.3481	2.7997
ND2	0.134971	0.3599	2.6665
ND2	0.170279	0.3504	2.0578
ND2	0.122091	0.3541	2.9003
ND2	0.0386516	0.1259	3.2573
ND2	0.211215	0.3582	1.6959
ND2	0.119495	0.3112	2.6043
ND2	0.186707	0.3385	1.813
ND2	0.0665572	0.0851	1.2786
ND2	0.0449065	0.0987	2.1979
ND2	0.211916	0.3564	1.6818
ND2	0.160998	0.329	2.0435
ND2	0.210463	0.3504	1.6649
ND2	0.0497002	0.1202	2.4185
ND2	0.0469503	0.113	2.4068
ND2	0.0619861	0.0769	1.2406
ND3	0.0771214	0.2393	3.1029
ND3	0.0670294	0.2008	2.9957
ND3	0.0856076	0.1559	1.8211
ND3	0.0532061	0.1896	3.5635
ND3	0.0851463	0.245	2.8774
ND3	0.0816417	0.2204	2.6996
ND3	0.071403	0.2195	3.0741
ND3	0.0806742	0.224	2.7766
ND3	0.0769703	0.213	2.7673
ND3	0.0473295	0.1339	2.8291
ND3	0.109066	0.1955	1.7925
ND3	0.0827336	0.2391	2.89
ND3	0.0738931	0.2011	2.7215
ND3	0.0538216	0.0776	1.4418
ND3	0.0500176	0.1424	2.847
ND3	0.0778308	0.2269	2.9153
ND3	0.085588	0.242	2.8275
ND3	0.0934498	0.2461	2.6335
ND3	0.0293999	0.1091	3.7109
ND3	0.0504857	0.1159	2.2957
ND3	0.0468917	0.1007	2.1475
ND4	0.105342	0.2262	2.1473
ND4	0.0577553	0.2239	3.8767
ND4	0.0486006	0.1153	2.3724
ND4	0.119439	0.2086	1.7465
ND4	0.0477378	0.1818	3.8083
ND4	0.0576649	0.1824	3.1631
ND4	0.0845321	0.2186	2.586
ND4	0.10117	0.1851	1.8296
ND4	0.0534714	0.1813	3.3906
ND4	0.0214293	0.0797	3.7192
ND4	0.114902	0.2088	1.8172
ND4	0.106453	0.1869	1.7557
ND4	0.0641445	0.1882	2.934
ND4	0.0184374	0.056	3.0373
ND4	0.0437488	0.0696	1.5909
ND4	0.113933	0.2185	1.9178
ND4	0.087222	0.1757	2.0144
ND4	0.0887336	0.1765	1.9891
ND4	0.0409742	0.0678	1.6547
ND4	0.0449195	0.079	1.7587
ND4	0.0302139	0.0647	2.1414
ND4L	0.216764	0.2268	1.0463
ND4L	0.144988	0.2119	1.4615
ND4L	0.125394	0.1155	0.9211
ND4L	0.219931	0.2101	0.9553
ND4L	0.144971	0.194	1.3382
ND4L	0.0778845	0.2075	2.6642
ND4L	0.3	0.2505	0.835
ND4L	0.216562	0.1896	0.8755
ND4L	0.152775	0.2282	1.4937
ND4L	0.0571726	0.0988	1.7281
ND4L	0.105902	0.2338	2.2077
ND4L	0.114731	0.1641	1.4303
ND4L	0.150199	0.1964	1.3076
ND4L	0.0460862	0.0597	1.2954
ND4L	0.0838824	0.0713	0.85
ND4L	0.178515	0.2024	1.1338
ND4L	0.10656	0.1436	1.3476
ND4L	0.0686818	0.1686	2.4548
ND4L	0.0412546	0.0972	2.3561
ND4L	0.185007	0.1192	0.6443
ND4L	0.0404242	0.069	1.7069
ND5	0.0623051	0.2458	3.9451
ND5	0.0656407	0.2508	3.8208
ND5	0.0459825	0.1742	3.7884
ND5	0.0611236	0.2362	3.8643
ND5	0.0604798	0.2322	3.8393
ND5	0.00225758	0.2235	99
ND5	0.0635042	0.2486	3.9147
ND5	0.0637735	0.2482	3.8919
ND5	0.0621944	0.2328	3.7431
ND5	0.0278026	0.1057	3.8018
ND5	0.0612936	0.2372	3.8699
ND5	0.0609642	0.2342	3.8416
ND5	0.00211717	0.2096	99
ND5	0.017987	0.0673	3.7416
ND5	0.0246654	0.0938	3.8029
ND5	0.058241	0.2229	3.8272
ND5	0.058045	0.2206	3.8005
ND5	0.00209899	0.2078	99
ND5	0.0248911	0.092	3.6961
ND5	0.0254747	0.0958	3.7606
ND5	0.0225552	0.0834	3.6976
ND6	0.300513	0.4279	1.4239
ND6	0.203716	0.4441	2.18
ND6	0.147584	0.2123	1.4385
ND6	0.211426	0.3464	1.6384
ND6	0.227075	0.3031	1.3348
ND6	0.155439	0.3191	2.0529
ND6	0.260943	0.3106	1.1903
ND6	0.218423	0.3315	1.5177
ND6	0.1157	0.3468	2.9974
ND6	0.113728	0.141	1.2398
ND6	0.145055	0.3244	2.2364
ND6	0.20243	0.3066	1.5146
ND6	0.105174	0.3104	2.9513
ND6	0.0719054	0.0797	1.1084
ND6	0.0957641	0.1257	1.3126
ND6	0.231833	0.3739	1.6128
ND6	0.24005	0.3438	1.4322
ND6	0.154575	0.2889	1.869
ND6	0.103197	0.133	1.2888
ND6	0.210725	0.1399	0.6639
ND6	0.0594904	0.1165	1.9583
