# Supplementary material for: Seven mitochondrial genomes of tribe Hylurgini (Coleoptera: Curculionidae: Scolytinae) in Eurasia and their phylogenetic analysis
Source: PLoS One. 2024 Nov 5;19(11):e0313448. doi: 10.1371/journal.pone.0313448 (PMC11537409; doi:10.1371/journal.pone.0313448)
Supplement: S12 Table — (XLSX) [file pone.0313448.s012.xlsx]

## Sheet: dNdS_Boxplot
S12 Table. The data of heatmap.
	ATP6	ATP8	COI	COII	COIII	Cytb	ND1	ND2	ND3	ND4	ND4L	ND5	ND6
Hylurgus ligniperda vs Dendroctonus valens	0.115661	0.400102	0.0143101	0.028701	0.0817048	0.0397615	0.0821829	0.249108	0.0771214	0.105342	0.216764	0.0623051	0.300513
Hylurgus micklitzi vs Dendroctonus valens	0.0495664	0.370283	0.0135403	0.0287147	0.0449311	0.0363988	0.0787667	0.172765	0.0670294	0.0577553	0.144988	0.0656407	0.203716
Hylurgus micklitzi vs Hylurgus ligniperda	0.025731	0.333388	0.0103856	0.0166957	0.0253021	0.0275025	0.0382475	0.0916202	0.0856076	0.0486006	0.125394	0.0459825	0.147584
Tomicus brevipilosus vs Dendroctonus valens	0.0664461	0.218757	0.0123689	0.0341313	0.0530246	0.0326929	0.0457667	0.0754407	0.0532061	0.119439	0.219931	0.0611236	0.211426
Tomicus brevipilosus vs Hylurgus ligniperda	0.0462305	0.293879	0.0135826	0.0255336	0.0376987	0.0368605	0.0909256	0.201756	0.0851463	0.0477378	0.144971	0.0604798	0.227075
Tomicus brevipilosus vs Hylurgus micklitzi	0.0466021	0.274027	0.0131599	0.0274488	0.0377058	0.0354547	0.0496444	0.124335	0.0816417	0.0576649	0.0778845	0.00225758	0.155439
Tomicus minor vs Dendroctonus valens	0.101093	0.258178	0.0138645	0.0342322	0.0369284	0.0501596	0.0472088	0.134971	0.071403	0.0845321	0.3	0.0635042	0.260943
Tomicus minor vs Hylurgus ligniperda	0.0563151	0.224142	0.0155395	0.0275189	0.0410252	0.091233	0.0932322	0.170279	0.0806742	0.10117	0.216562	0.0637735	0.218423
Tomicus minor vs Hylurgus micklitzi	0.0443248	0.252676	0.0145156	0.0308226	0.0418091	0.0339558	0.0671038	0.122091	0.0769703	0.0534714	0.152775	0.0621944	0.1157
Tomicus minor vs Tomicus brevipilosus	0.0383333	0.102921	0.00473804	0.0136868	0.0246178	0.0317602	0.0358744	0.0386516	0.0473295	0.0214293	0.0571726	0.0278026	0.113728
Tomicus piniperda vs Dendroctonus valens	0.0788469	0.179852	0.0122486	0.0328035	0.0367276	0.0471399	0.0469534	0.211215	0.109066	0.114902	0.105902	0.0612936	0.145055
Tomicus piniperda vs Hylurgus ligniperda	0.04543	0.14645	0.0135298	0.0254894	0.0400593	0.0726636	0.110173	0.119495	0.0827336	0.106453	0.114731	0.0609642	0.20243
Tomicus piniperda vs Hylurgus micklitzi	0.0508413	0.213475	0.012905	0.0258864	0.039459	0.0344891	0.050195	0.186707	0.0738931	0.0641445	0.150199	0.00211717	0.105174
Tomicus piniperda vs Tomicus brevipilosus	0.0358885	0.0755901	0.00215598	0.00862928	0.0320398	0.0242983	0.0238464	0.0665572	0.0538216	0.0184374	0.0460862	0.017987	0.0719054
Tomicus piniperda vs Tomicus minor	0.0186383	0.0946954	0.011496	0.0147112	0.0190847	0.0221925	0.0270941	0.0449065	0.0500176	0.0437488	0.0838824	0.0246654	0.0957641
Tomicus yunnanensis vs Dendroctonus valens	0.044675	0.179294	0.0116099	0.0318892	0.0376222	0.036906	0.0467658	0.211916	0.0778308	0.113933	0.178515	0.058241	0.231833
Tomicus yunnanensis vs Hylurgus ligniperda	0.0459314	0.314957	0.0136637	0.0262205	0.0374614	0.0850695	0.102032	0.160998	0.085588	0.087222	0.10656	0.058045	0.24005
Tomicus yunnanensis vs Hylurgus micklitzi	0.0435785	0.242131	0.0131174	0.0276193	0.0368183	0.0358253	0.0484288	0.210463	0.0934498	0.0887336	0.0686818	0.00209899	0.154575
Tomicus yunnanensis vs Tomicus brevipilosus	0.0315649	0.0705464	0.00333325	0.0131618	0.0164278	0.0158864	0.0170777	0.0497002	0.0293999	0.0409742	0.0412546	0.0248911	0.103197
Tomicus yunnanensis vs Tomicus minor	0.0425606	0.168148	0.00584089	0.015889	0.019156	0.0180081	0.0382091	0.0469503	0.0504857	0.0449195	0.185007	0.0254747	0.210725
Tomicus yunnanensis vs Tomicus piniperda	0.0369999	0.142232	0.00593731	0.0219106	0.0118658	0.0206973	0.0122705	0.0619861	0.0468917	0.0302139	0.0404242	0.0225552	0.0594904
